# Supplementary material for: ﻿Morphological and phylogenetic analyses reveal two new species of Camporesiomyces (Tubeufiaceae, Tubeufiales) from terrestrial habitats in China
Source: MycoKeys. 2025 Oct 23;124:177–92. doi: 10.3897/mycokeys.124.168385 (PMC12576476; doi:10.3897/mycokeys.124.168385)
Supplement: XML Treatment for Camporesiomyces yusheensis [file mycokeys.124.168385-treatment2.xml]

<!DOCTYPE tp:taxon-treatment
  PUBLIC "-//TaxonX//DTD Taxonomic Treatment Publishing DTD v0 20100105//EN" "tax-treatment-NSO.dtd">
<tp:taxon-treatment xmlns:tp="http://www.plazi.org/taxpub"><tp:treatment-meta><kwd-group><label>Taxon classification</label><kwd>
                <named-content content-type="kingdom">Fungi</named-content>
              </kwd><kwd>
                <named-content content-type="order">Tubeufiales</named-content>
              </kwd><kwd>
                <named-content content-type="family">Tubeufiaceae</named-content>
              </kwd></kwd-group><mixed-citation publication-type="journal"><person-group><name><surname>Bai</surname><given-names>Song</given-names></name><name><surname>Wang</surname><given-names>Fang</given-names></name><name><surname>Wan</surname><given-names>Su-Ran</given-names></name><name><surname>Lv</surname><given-names>Xiao-Kang</given-names></name><name><surname>Chen</surname><given-names>Li-Jun</given-names></name><name><surname>Wu</surname><given-names>Rong</given-names></name><name><surname>Ma</surname><given-names>Jian</given-names></name></person-group><article-title>﻿Morphological and phylogenetic analyses reveal two new species of <italic><tp:taxon-name><tp:taxon-name-part taxon-name-part-type="genus" reg="Camporesiomyces">Camporesiomyces</tp:taxon-name-part></tp:taxon-name></italic> (<tp:taxon-name><tp:taxon-name-part taxon-name-part-type="family">Tubeufiaceae</tp:taxon-name-part></tp:taxon-name>, <tp:taxon-name><tp:taxon-name-part taxon-name-part-type="order">Tubeufiales</tp:taxon-name-part></tp:taxon-name>) from terrestrial habitats in China</article-title><source>MycoKeys</source><day>23</day><month>10</month><year>2025</year><volume>124</volume><fpage>177</fpage><lpage>192</lpage><pub-id pub-id-type="doi">10.3897/mycokeys.124.168385</pub-id></mixed-citation></tp:treatment-meta><tp:nomenclature><label>﻿</label><tp:taxon-name><object-id xmlns:xlink="http://www.w3.org/1999/xlink" content-type="arpha" xlink:type="simple">E12F46D4-DC0C-5537-88E7-50CE4188292C</object-id>
              <tp:taxon-name-part taxon-name-part-type="genus" reg="Camporesiomyces">Camporesiomyces</tp:taxon-name-part>
              <tp:taxon-name-part taxon-name-part-type="species" reg="yusheensis">yusheensis</tp:taxon-name-part>
              <object-id xmlns:xlink="http://www.w3.org/1999/xlink" content-type="mycobank" xlink:type="simple">904189</object-id>
            </tp:taxon-name><tp:taxon-authority>Song Bai, Rong Wu &amp; Jian Ma</tp:taxon-authority><tp:taxon-status xmlns:xlink="http://www.w3.org/1999/xlink" xlink:type="simple">sp. nov.</tp:taxon-status><xref ref-type="fig" rid="F3">Fig. 3.</xref></tp:nomenclature><tp:treatment-sec sec-type="etymology" id="SECID0ELRBI"><title>Etymology.</title><p>‘‘<italic>yusheensis</italic>” refers to the ‘‘Yushe National Forest Park” where the holotype was collected.</p></tp:treatment-sec><tp:treatment-sec sec-type="Holotype" id="SECID0E2RBI"><title>Holotype.</title><p><abbrev xmlns:xlink="http://www.w3.org/1999/xlink" content-type="institution" xlink:title="Herbarium of Kunming Institute of Botany, Chinese Academy of Sciences" id="ABBRID0EBSBI" xlink:type="simple">HKAS</abbrev> 128898.</p></tp:treatment-sec><tp:treatment-sec sec-type="description" id="SECID0EGSBI"><title>Description.</title><p><bold><italic>Saprobic</italic></bold> on decaying wood in a terrestrial habitat. <bold><italic>Sexual morph</italic></bold> Not seen. <bold><italic>Asexual morph</italic></bold> hyphomycetous. <bold><italic>Colonies</italic></bold> on natural substratum superficial, effuse, scattered or aggregated, hairy, yellow at apex. <bold><italic>Mycelium</italic></bold> partly superficial, partly immersed, composed of branched, septate, guttulate, smooth-walled, hyaline to brown hyphae. <bold><italic>Conidiophores</italic></bold> 51–97 × 3.7–5.8 μm (x̄ = 69 × 4.6 μm, n = 30), macronematous, mononematous, erect, solitary, smooth or occasionally verruculose, cylindrical, dark brown, paler towards apex, slightly flexuous, unbranched, 4–12-septate, sometimes slightly constricted at septa. <bold><italic>Conidiogenous cells</italic></bold> 9.6–17.8 × 3.3–4.1 μm (x̄ = 13.4 × 3.6 μm, n = 25), polyblastic, integrated, terminal, determinate, cylindrical, slightly tapering, conspicuously denticulate at conidial secession, subhyaline to pale brown. <bold><italic>Conidia</italic></bold> 15.4–23 × 4.5–6.8 μm (x̄ = 19.3 × 5.3 μm, n = 35), acrogenous, solitary, cylindrical, obclavate or fusiform, 0–4-septate, mostly 3–4-septate, slightly flexuous, guttulate, brown to yellowish-brown.</p><fig id="F3" position="float" orientation="portrait"><object-id xmlns:xlink="http://www.w3.org/1999/xlink" content-type="doi" xlink:type="simple">10.3897/mycokeys.124.168385.figure3</object-id><object-id xmlns:xlink="http://www.w3.org/1999/xlink" content-type="arpha" xlink:type="simple">38DCF247-C94A-5090-AD1D-9FCEBC4AAE75</object-id><label>Figure 3.</label><caption><p><italic><tp:taxon-name><tp:taxon-name-part taxon-name-part-type="genus" reg="Camporesiomyces">Camporesiomyces</tp:taxon-name-part> <tp:taxon-name-part taxon-name-part-type="species" reg="yusheensis">yusheensis</tp:taxon-name-part></tp:taxon-name></italic> (<abbrev xmlns:xlink="http://www.w3.org/1999/xlink" content-type="institution" xlink:title="Herbarium of Kunming Institute of Botany, Chinese Academy of Sciences" id="ABBRID0EZTBI" xlink:type="simple">HKAS</abbrev> 128898, holotype). a, b. Colonies on the host surface; c–f. Conidiophores and conidiogenous cells; g–n. Conidia; o. Germinated conidium; p, q. Colonies on PDA from above and below after 41 days of incubation at room temperature. Scale bars: 20 μm (c–f); 10 μm (g–j); 5 μm (k–o).</p></caption><graphic xmlns:xlink="http://www.w3.org/1999/xlink" xlink:href="mycokeys-124-177-g003.jpg" position="float" orientation="portrait" xlink:type="simple" id="oo_1447538.jpg"><uri content-type="original_file" xlink:type="simple">https://binary.pensoft.net/fig/1447538</uri></graphic></fig></tp:treatment-sec><tp:treatment-sec sec-type="description" id="SECID0EDUBI"><title>Culture characteristics.</title><p>Conidia germinating on PDA within 15 hours, producing germ tubes from apices. Colony on PDA reaching 3.2 cm diam. after 41 days at room temperature (approximately 25 °C), circular or irregular, umbonate, with undulate margin, pale brown to black, reverse black.</p></tp:treatment-sec><tp:treatment-sec sec-type="material" id="SECID0EIUBI"><title>Material examined.</title><p>China • Guizhou Province, Liupanshui City, Shuicheng County, Yushe National Forest Park, on decaying wood in a terrestrial habitat, 27 November 2024, Xia Tang, LS53 (<abbrev xmlns:xlink="http://www.w3.org/1999/xlink" content-type="institution" xlink:title="Herbarium of Kunming Institute of Botany, Chinese Academy of Sciences" id="ABBRID0EOUBI" xlink:type="simple">HKAS</abbrev> 128898 holotype; <abbrev xmlns:xlink="http://www.w3.org/1999/xlink" content-type="institution" xlink:title="Herbarium of Guizhou Academy of Agriculture Sciences" id="ABBRID0ETUBI" xlink:type="simple">GZAAS</abbrev> 25–0667, isotype), ex-type living culture <abbrev xmlns:xlink="http://www.w3.org/1999/xlink" content-type="institution" xlink:title="Guizhou Culture Collection, China" id="ABBRID0EYUBI" xlink:type="simple">GZCC</abbrev> 25–0636; <italic>Ibid</italic>., LS63 (<abbrev xmlns:xlink="http://www.w3.org/1999/xlink" content-type="institution" xlink:title="Herbarium of Guizhou Academy of Agriculture Sciences" id="ABBRID0E6UBI" xlink:type="simple">GZAAS</abbrev> 25–0668, paratype), living culture <abbrev xmlns:xlink="http://www.w3.org/1999/xlink" content-type="institution" xlink:title="Guizhou Culture Collection, China" id="ABBRID0EEVBI" xlink:type="simple">GZCC</abbrev> 25–0637.</p></tp:treatment-sec><tp:treatment-sec sec-type="notes" id="SECID0EJVBI"><title>Notes.</title><p>In the phylogenetic analyses (Fig. <xref ref-type="fig" rid="F1">1</xref>), <italic><tp:taxon-name><tp:taxon-name-part taxon-name-part-type="genus" reg="Camporesiomyces">Camporesiomyces</tp:taxon-name-part> <tp:taxon-name-part taxon-name-part-type="species" reg="yusheensis">yusheensis</tp:taxon-name-part></tp:taxon-name></italic> formed a sister clade to <italic><tp:taxon-name><tp:taxon-name-part taxon-name-part-type="genus" reg="Camporesiomyces">C.</tp:taxon-name-part> <tp:taxon-name-part taxon-name-part-type="species" reg="bhatii">bhatii</tp:taxon-name-part></tp:taxon-name></italic> with 90% <abbrev xmlns:xlink="http://www.w3.org/1999/xlink" xlink:title="Maximum Likelihood" id="ABBRID0EJWBI" xlink:type="simple">ML</abbrev> and 1.00 <abbrev xmlns:xlink="http://www.w3.org/1999/xlink" xlink:title="posterior probabilities" id="ABBRID0ENWBI" xlink:type="simple">BYPP</abbrev> support. However, a comparison of nucleotides in the <abbrev xmlns:xlink="http://www.w3.org/1999/xlink" xlink:title="internal transcribed spacer" id="ABBRID0ERWBI" xlink:type="simple">ITS</abbrev>, <abbrev xmlns:xlink="http://www.w3.org/1999/xlink" xlink:title="large ribosomal subunit" id="ABBRID0EVWBI" xlink:type="simple">LSU</abbrev>, <italic>tef</italic>1-α and <italic>rpb</italic>2 sequence between <italic><tp:taxon-name><tp:taxon-name-part taxon-name-part-type="genus" reg="Camporesiomyces">C.</tp:taxon-name-part> <tp:taxon-name-part taxon-name-part-type="species" reg="yusheensis">yusheensis</tp:taxon-name-part></tp:taxon-name></italic> and <italic><tp:taxon-name><tp:taxon-name-part taxon-name-part-type="genus" reg="Camporesiomyces">C.</tp:taxon-name-part> <tp:taxon-name-part taxon-name-part-type="species" reg="bhatii">bhatii</tp:taxon-name-part></tp:taxon-name></italic>, revealed nucleotide differences of 25/494 bp (5.1%, including five gaps), 4/855 bp (0.5%, without gaps), 61/910 bp (6.7%, without gaps) and 87/958 bp (9.1%, without gaps), respectively. Moreover, <italic><tp:taxon-name><tp:taxon-name-part taxon-name-part-type="genus" reg="Camporesiomyces">C.</tp:taxon-name-part> <tp:taxon-name-part taxon-name-part-type="species" reg="yusheensis">yusheensis</tp:taxon-name-part></tp:taxon-name></italic> differs from <italic><tp:taxon-name><tp:taxon-name-part taxon-name-part-type="genus" reg="Camporesiomyces">C.</tp:taxon-name-part> <tp:taxon-name-part taxon-name-part-type="species" reg="bhatii">bhatii</tp:taxon-name-part></tp:taxon-name></italic> by its shorter conidiogenous cells (9.6–17.8 μm vs. up to 21.7 μm) and shorter conidia (15.4–23 μm vs. up to 30 μm) (<xref ref-type="bibr" rid="B14">Han et al. 2025</xref>). Therefore, based on <abbrev xmlns:xlink="http://www.w3.org/1999/xlink" xlink:title="internal transcribed spacer" id="ABBRID0ENYBI" xlink:type="simple">ITS</abbrev>, <abbrev xmlns:xlink="http://www.w3.org/1999/xlink" xlink:title="large ribosomal subunit" id="ABBRID0ERYBI" xlink:type="simple">LSU</abbrev>, <italic>tef</italic>1-α and <italic>rpb</italic>2 sequence data and morphological characteristics, we introduce <italic><tp:taxon-name><tp:taxon-name-part taxon-name-part-type="genus" reg="Camporesiomyces">Camporesiomyces</tp:taxon-name-part> <tp:taxon-name-part taxon-name-part-type="species" reg="yusheensis">yusheensis</tp:taxon-name-part></tp:taxon-name></italic> as a new species.</p></tp:treatment-sec><tp:treatment-sec><!--Section generated to contain objects referenced in tp:taxon-treatment.--><fig id="F1" position="float" orientation="portrait"><object-id xmlns:xlink="http://www.w3.org/1999/xlink" content-type="doi" xlink:type="simple">10.3897/mycokeys.124.168385.figure1</object-id><object-id xmlns:xlink="http://www.w3.org/1999/xlink" content-type="arpha" xlink:type="simple">A5E40EE5-F02C-5C6B-92B3-282745B4A3A2</object-id><label>Figure 1.</label><caption><p>Phylogenetic tree generated from the <abbrev xmlns:xlink="http://www.w3.org/1999/xlink" xlink:title="Maximum Likelihood" id="ABBRID0EWABI" xlink:type="simple">ML</abbrev> analysis, based on the combined <abbrev xmlns:xlink="http://www.w3.org/1999/xlink" xlink:title="internal transcribed spacer" id="ABBRID0E1ABI" xlink:type="simple">ITS</abbrev>, <abbrev xmlns:xlink="http://www.w3.org/1999/xlink" xlink:title="large ribosomal subunit" id="ABBRID0E5ABI" xlink:type="simple">LSU</abbrev>, <italic>tef</italic>1-α and <italic>rpb</italic>2 sequence data. Bootstrap support values of <abbrev xmlns:xlink="http://www.w3.org/1999/xlink" xlink:title="Maximum Likelihood" id="ABBRID0EGBBI" xlink:type="simple">ML</abbrev> equal to or greater than 75% and Bayesian posterior probabilities (PP) equal to or greater than 0.95 are given near the nodes as <abbrev xmlns:xlink="http://www.w3.org/1999/xlink" xlink:title="Maximum Likelihood" id="ABBRID0EKBBI" xlink:type="simple">ML</abbrev>/<abbrev xmlns:xlink="http://www.w3.org/1999/xlink" xlink:title="posterior probabilities" id="ABBRID0EOBBI" xlink:type="simple">BYPP</abbrev>, respectively. The Maximum Likelihood (<abbrev xmlns:xlink="http://www.w3.org/1999/xlink" xlink:title="Maximum Likelihood" id="ABBRID0ESBBI" xlink:type="simple">ML</abbrev>) and Bayesian Inference (<abbrev xmlns:xlink="http://www.w3.org/1999/xlink" xlink:title="Bayesian Inference" id="ABBRID0EWBBI" xlink:type="simple">BI</abbrev>) analyses yielded similar tree topologies. Hyphen (“-”) indicates a value lower than 75% for <abbrev xmlns:xlink="http://www.w3.org/1999/xlink" xlink:title="Maximum Likelihood" id="ABBRID0E1BBI" xlink:type="simple">ML</abbrev> and a posterior probability lower than 0.95 for <abbrev xmlns:xlink="http://www.w3.org/1999/xlink" xlink:title="Bayesian Inference" id="ABBRID0E5BBI" xlink:type="simple">BI</abbrev>. <italic><tp:taxon-name><tp:taxon-name-part taxon-name-part-type="genus" reg="Botryosphaeria">Botryosphaeria</tp:taxon-name-part> <tp:taxon-name-part taxon-name-part-type="species" reg="agaves">agaves</tp:taxon-name-part></tp:taxon-name></italic> (MFLUCC 10-0051) and <italic><tp:taxon-name><tp:taxon-name-part taxon-name-part-type="genus" reg="Botryosphaeria">B.</tp:taxon-name-part> <tp:taxon-name-part taxon-name-part-type="species" reg="dothidea">dothidea</tp:taxon-name-part></tp:taxon-name></italic> (CBS 115476) were selected as outgroups (<xref ref-type="bibr" rid="B27">Lu et al. 2018b</xref>). Ex-type strains are denoted with “<sup>T</sup>” and newly-obtained isolates are in bold black fonts.</p></caption><graphic xmlns:xlink="http://www.w3.org/1999/xlink" xlink:href="mycokeys-124-177-g001.jpg" position="float" orientation="portrait" xlink:type="simple" id="oo_1447536.jpg"><uri content-type="original_file" xlink:type="simple">https://binary.pensoft.net/fig/1447536</uri></graphic></fig></tp:treatment-sec><ref-list><ref id="B27"><mixed-citation xmlns:xlink="http://www.w3.org/1999/xlink" xlink:type="simple"><person-group><name name-style="western"><surname>Lu</surname><given-names>YZ</given-names></name><name name-style="western"><surname>Liu</surname><given-names>JK</given-names></name><name name-style="western"><surname>Hyde</surname><given-names>KD</given-names></name><name name-style="western"><surname>Jeewon</surname><given-names>R</given-names></name><name name-style="western"><surname>Kang</surname><given-names>JC</given-names></name><name name-style="western"><surname>Fan</surname><given-names>C</given-names></name><name name-style="western"><surname>Boonmee</surname><given-names>S</given-names></name><name name-style="western"><surname>Bhat</surname><given-names>DJ</given-names></name><name name-style="western"><surname>Luo</surname><given-names>ZL</given-names></name><name name-style="western"><surname>Lin</surname><given-names>CG</given-names></name></person-group> (<year>2018b</year>) <article-title>A taxonomic reassessment of <tp:taxon-name><tp:taxon-name-part taxon-name-part-type="order">Tubeufiales</tp:taxon-name-part></tp:taxon-name> based on multi-locus phylogeny and morphology.</article-title><source>Fungal Diversity</source><volume>92</volume>: <fpage>131</fpage>–<lpage>344</lpage>. <ext-link xlink:href="10.1007/s13225-018-0411-y" ext-link-type="doi" xlink:type="simple">https://doi.org/10.1007/s13225-018-0411-y</ext-link></mixed-citation></ref><ref id="B14"><mixed-citation xmlns:xlink="http://www.w3.org/1999/xlink" xlink:type="simple"><person-group><name name-style="western"><surname>Han</surname><given-names>MY</given-names></name><name name-style="western"><surname>Karunarathna</surname><given-names>SC</given-names></name><name name-style="western"><surname>Lu</surname><given-names>L</given-names></name><name name-style="western"><surname>Zheng</surname><given-names>DG</given-names></name><name name-style="western"><surname>Suwannarach</surname><given-names>N</given-names></name><name name-style="western"><surname>Elgorban</surname><given-names>AM</given-names></name><name name-style="western"><surname>Dai</surname><given-names>DQ</given-names></name><name name-style="western"><surname>Zhang</surname><given-names>LJ</given-names></name><name name-style="western"><surname>Zhao</surname><given-names>WT</given-names></name><name name-style="western"><surname>Chukeatirote</surname><given-names>E</given-names></name><name name-style="western"><surname>Tibpromma</surname><given-names>S</given-names></name></person-group> (<year>2025</year>) <article-title>Three new species of <italic><tp:taxon-name><tp:taxon-name-part taxon-name-part-type="genus">Camporesiomyces</tp:taxon-name-part></tp:taxon-name></italic> (<tp:taxon-name><tp:taxon-name-part taxon-name-part-type="family">Tubeufiaceae</tp:taxon-name-part></tp:taxon-name>, <tp:taxon-name><tp:taxon-name-part taxon-name-part-type="order">Tubeufiales</tp:taxon-name-part></tp:taxon-name>, <tp:taxon-name><tp:taxon-name-part taxon-name-part-type="class">Dothideomycetes</tp:taxon-name-part></tp:taxon-name>) associated with coffee in Yunnan, China.</article-title><source>MycoKeys</source><volume>117</volume>: <fpage>315</fpage>–<lpage>336</lpage>. <ext-link xlink:href="10.3897/mycokeys.117.154573" ext-link-type="doi" xlink:type="simple">https://doi.org/10.3897/mycokeys.117.154573</ext-link></mixed-citation></ref></ref-list></tp:taxon-treatment>
